# Supplementary material for: Impact of Different Anthropogenic Environments on Ticks and Tick-Associated Pathogens in Alsace, a French Region Highly Endemic for Tick-Borne Diseases
Source: Microorganisms. 2022 Jan 23;10(2):245. doi: 10.3390/microorganisms10020245 (PMC8877010; doi:10.3390/microorganisms10020245)
Supplement: Supplementary file 1 [file microorganisms-10-00245-s001.zip]

Archive with 1 entries (1 files):
- microorganisms-1521401-supplementary.pdf
